# Supplementary material for: Long-Term Clinical Outcomes of a Remote Digital Musculoskeletal Program: An Ad Hoc Analysis from a Longitudinal Study with a Non-Participant Comparison Group
Source: Healthcare (Basel). 2022 Nov 23;10(12):2349. doi: 10.3390/healthcare10122349 (PMC9778537; doi:10.3390/healthcare10122349)
Supplement: Supplementary file 1 [file healthcare-10-02349-s001.zip]

Archive with 1 entries (1 files):
- healthcare-2000835-supplementary.pdf
